# Supplementary material for: Agro-morphological and molecular diversity in different maturity groups of Indian cauliflower (Brassica oleracea var. botrytis L.)
Source: PLoS One. 2021 Dec 10;16(12):e0260246. doi: 10.1371/journal.pone.0260246 (PMC8664203; doi:10.1371/journal.pone.0260246)
Supplement: S1 File — (ZIP) [file pone.0260246.s002.zip]

Archive with 115 entries (115 files):
- 1a. ssr 165 lanee 1 31 12 2019.jpg
- 1b. ssr 165 lanee 234 31 12 2019.jpg
- 2a. SSR371 312020 LANE 1AND 2.jpg
- 2b. SSR 371 312020 LANE 3 AND 4.jpg
- 3a. lane 1 and 2 boessr 262 1,1.2020.jpg
- 3b. lane 3 and 4 boessr 262 112020.jpg
- 4. sswr934  212020 lane 1 and 2.jpg
- 5a. BOESSR 702 2.1.20  (1 AND 2).jpg
- 5b. BOESSR 702 (3,4).jpg
- 06,21,26,80,83,85.jpg
- 6-2-2020 MORIBG.jpg
- 6-2-2020 MORIG 2.jpg
- 6b. ssr145 1.1.2020 lane 3 and 4.jpg
- 9. lane 1 and 2 ssr 303 512020.inf.jpg
- 10. ssr 251 lane 3 and 4  512020.jpg
- 11b. lane 3 and 4 boessr333 412020.inf.jpg
- 11b. lane 3 and 4 boessr333 412020.jpg
- 13.. boessr 343 lane 1 and 2 1712020.jpg
- 15. ND  20 27.1.20.jpg
- 17. bosf 1613 lane 3 and 4 1712020.jpg
- 19. BOSF1163 1712020 LANE 3 AND 4.jpg
- 20. BOSF1103 lane 3 and 4 1812020.jpg
- 20-2-2020 mMYB B LANE 1 AND 2.jpg
- 22. FITO 348 LANE 1 AND 2 2012020.jpg
- 23.BOSF 2212 LANE3 AND 4 2012020 - Copy.jpg
- 23b.BOSF 2212 LANE3 AND 4 2012020.jpg
- 24. BOPM14 2012020 LANE 1 AND 2.jpg
- 24.BOPM14 2012020 LANE 1 AND 2 (1).jpg
- 25. BOPM 16 2012020 LANE 3 AND 4.jpg
- 26.bopm15 2212020 lane 1 and 2.jpg
- 27. BOPM 21 LANE 3 AND 4 22-1-2020.jpg
- 28. BOPM6 2312020 LANE 1 AND 2.jpg
- 28. BOPM6 2312020 LANE 3 AND 4.jpg
- 30.BOE 878 LANE 3 AND 4 2512020.jpg
- 31. CNu 286 2412020 lan e 3 and 4.jpg
- 32. bosf 1637 2512020 lane 1 and 2.jpg
- 32. BOSF 1637 LANE 1 AND 2 2512020.jpg
- 33.BOSF1537 LANE 3 AND 4 2712020.jpg
- 34. bosf 2717 lane 1 and 2    1812020.jpg
- 35. BOGMS0692 LAE 3 AND 4 27-1-2020.jpg
- 36. BOGMS0510 LANE 1 AND 2 2512020.jpg
- 37.BOGMS1164 LANE 3 AND 4 2812020.jpg
- 38. BOGMS 0742 LANE 1 AND 2 2712020 - Copy.jpg
- 38. BOGMS 0742 LANE 1 AND 2 2712020.jpg
- 39. BOGMS 0929 LANE 3 AND 4 2512020.jpg
- 44.BOGMS 1465 2712020 LANE 1 AND 2.jpg
- BNGMS 490 3-2-2020.jpg
- BOESSR 122 11-3-2020 - Copy.jpg
- BOESSR 122 11-3-2020.jpg
- BOESSR122 11-3-2020 LANE3,4 - Copy.jpg
- BOESSR122 11-3-2020 LANE3,4.jpg
- boessr186 11-3-2020 lane 3,4.jpg
- boessr186 11-3-2020.jpg
- BOESSR216 11-3-2020 LANE1 , 2.jpg
- BOESSR216 11-3-2020 LANE3 ,4.jpg
- BOESSR216 LANE 1 AND 2 3-2-2020.jpg
- BOESSSR719 LAE 3 AND 4 3-2-2020.jpg
- BOGMS 0576 4-1-2020.jpg
- BOGMS 0941 LANE 3 AND 4 3012020.jpg
- bogms 1452 31-1-2020 lane 1,2.jpg
- bogms 1452 31-1-2020 lane 3 and 4.jpg
- bogms 1464 lane 3 and 4 1-2-2020.jpg
- bogms0162 lane 1 annd 2 28-12020.jpg
- BOGMS0327 30-1-2020 LANE 3 AND 4.jpg
- BOGMS0374 LANE 1 AND 2 28-1-2020.jpg
- BOGMS0374 LANE 3 AND 4 28-1-200.jpg
- BOGMS0596 30-1-2020 LANE 1 AND 2.jpg
- BOGMS1432 (73-96) REPET 31-1-2020.jpg
- BOGMS1432 31-1-2020 ( 1-72).jpg
- BOSF 1162 22-2-2020 LANE 3 AND4.jpg
- BOSF 1166 LANE 1 AND 2 22-2-2020.jpg
- BOSF 1279  REPET 21-2-2020.jpg
- BOSF1202 LANE 1,2 24-2-2020.jpg
- BOSF1205 27-02-2020.jpg
- BOSF1210 26-2-2020.jpg
- BOSF1212 26-2-20.jpg
- BOSF1221 LANE 1,2 24-2-2029.jpg
- BOSF1221 LANE 3,4 24-2-2020.jpg
- BOSF1252 21-2-2020.jpg
- BOSF1252 MORNING 21-2-2020.jpg
- BOSF1269 22-2-2020 LANE 1 AND 2.jpg
- BOSF1269 LANE 3 AND 4 22-2-2020.jpg
- BOSF2717 3012020 LAE 1 AND 2.jpg
- CB1034A 28-2-2020.jpg
- CB10089 28-2-2020.jpg
- CB10089 LANE3,4 28-2-2020.jpg
- cb10179.jpg
- CB10350 28-2-2020.jpg
- CB10623 1-3-2020.jpg
- MYB A09 21-2-2020.jpg
- MYB B 20-2-2020 LANE 3 AND 4.jpg
- MYB28A09 21-2-2020.jpg
- NA10 B08 5-2-2020.jpg
- NA10 G06 5-2-2020.jpg
- NA10D11  LANE 3 AND 4 27-2-2020.jpg
- NA10D11 27-2-2020.jpg
- NA12 G04 4-2-2020.jpg
- NA12G04 LANE 2 AND 3 4-2-2020.jpg
- NA14 E 11 4-2-2020.jpg
- NA14 E-11 4-2-2020.jpg
- Ni4B-06 4-2-2020 LANE 1 AND 2.jpg
- O10B02 27-02-2020 ,,.jpg
- O10B02 27-2-2020.jpg
- OI 10D03 27-2-2020.jpg
- OI13C12 1-3-2020.jpg
- OI0179 LANE 1,2 27-2-2020.jpg
- OI10179 27-02-2020.jpg
- OI10179 LANE3,4 27-02-2020.jpg
- RA2A04 27-2-2020.jpg
- REVERSE IMAGE GLR-5.jpg
- REVERSE IMAGE LANE 3 AND 4.jpg
- ruskita - 1 1.2.2020.jpg
- ruskita - 2 1.2.2020.jpg
- SORA43 4-2-2020 LANE 3 AND 4.jpg
- SORA267 3-2-2020 LANE 3 AND 4.jpg
