# Supplementary material for: Agro-morphological and molecular diversity in different maturity groups of Indian cauliflower (Brassica oleracea var. botrytis L.)
Source: PLoS One. 2021 Dec 10;16(12):e0260246. doi: 10.1371/journal.pone.0260246 (PMC8664203; doi:10.1371/journal.pone.0260246)
Supplement: S1 Raw data — (XLSX) [file pone.0260246.s003.xlsx]

## Sheet: Delhi
GENOTYPE	Days to 50% Curd Intitiation					Days to 50% Curd Harvest					Curd Length (cm)					Curd Width (cm)					Gross Plant Weight (g)					Marketable Curd Weight (g)					Net Curd Weight (g)					No. of Leaves/Plant
	R1	R2	R3	MEAN		R1	R2	R3	MEAN		R1	R2	R3	MEAN		R1	R2	R3	MEAN		R1	R2	R3	MEAN		R1	R2	R3	MEAN		R1	R2	R3	MEAN		R1	R2	R3	MEAN
PES	59	65	62	62		72	75	75	74		12.3333	11	12.5	11.9444		12.5	14	14.6667	13.7222		1750	2100	2000	1950		625	600	750	658.333		525	550	700	591.667		22.5	24	25	23.8333
30 EARLY	52	54	56	54		65	67	70	67.3333		9.3	11	10.5	10.2667		13	11.5	12	12.1667		1450	1350	1100	1300		675	625	666.667	655.556		550	525	500	525		27.5	18.5	20	22
PUSA KARTHIKI	50	51	55	52		66	65	70	67		11.3333	10	11	10.7778		11.5	13	12.5	12.3333		1350	1300	1300	1316.67		650	625	600	625		475	425	500	466.667		19.5	18.5	21	19.6667
DC-28	57	61	65	61		70	73	75	72.6667		9	9.75	9.5	9.41667		12	14	10	12		850	915	800	855		475	500	380	451.667		325	305	300	310		20.5	20	19	19.8333
DC-8	63	60	56	59.6667		76	72	70	72.6667		11	11	10	10.6667		13	12	12	12.3333		1000	1025	1100	1041.67		550	450	460	486.667		475	380	410	421.667		21	19.5	20	20.1667
DC-327-14-8-3	58	60	62	60		69	73	74	72		11.3333	11.5	10.5	11.1111		11.5	11	13	11.8333		1750	1650	1200	1533.33		500	550	440	496.667		400	500	400	433.333		18	22.5	20	20.1667
DC-85	52	55	56	54.3333		67	69	69	68.3333		12	11.6667	11	11.5556		14	15	13	14		1600	1500	1300	1466.67		475	400	380	418.333		375	325	276.667	325.556		24.5	24	23	23.8333
DC-33-8	48	53	54	51.6667		57	69	68	64.6667		9	9	10	9.33333		7	8	8	7.66667		1100	975	1100	1058.33		450	400	400	416.667		320	300	300	306.667		22.5	19	16	19.1667
DC-209(MEW)	53	57	60	56.6667		68	72	71	70.3333		11.3333	10	11	10.7778		12	13.5	13.3	12.9333		1350	1350	1300	1333.33		625	650	633.333	636.111		475	600	500	525		19	22.5	21	20.8333
DC351-aa	52	55	56	54.3333		65	69	72	68.6667		10.3333	10.8	12	11.0444		12.5	11.5	11	11.6667		1000	1250	950	1066.67		550	500	476.667	508.889		425	350	300	358.333		16.5	18.5	17	17.3333
P-903	52	55	57	54.6667		65	69	70	68		9.3	8	8	8.43333		10.5	11.8	10.8	11.0333		475	400	550	475		225	200	200	208.333		150	100	75	108.333		19.5	14	13.5	15.6667
DC-395aa	55	55	59	56.3333		65	67	67	66.3333		11	10	9.75	10.25		11.5	12.5	13	12.3333		975	900	900	925		575	500	525	533.333		375	335	320	343.333		16.5	19	15	16.8333
PM	51	45	48	48		64	58	60	60.6667		8.7	9	7.8	8.5		9.8	8.5	8	8.76667		1150	1050	1200	1133.33		375	350	333.3	352.767		300	280	250	276.667		15.5	15.5	16	15.6667
DC-41-5	52	55	57	54.6667		65	69	70	68		11.2	9	9.5	9.9		12.5	11	10	11.1667		925	1100	875	966.667		475	500	450	475		350	425	350	375		11.5	12	14.5	12.6667
RAJA	58	60	55	57.6667		70	73	67	70		11.3333	10	11.6667	11		11.5	12	12.8	12.1		775	825	1190	930		550	550	591.667	563.889		375	425	480	426.667		17	14	15.1667	15.3889
DC-63-F1	52	55	57	54.6667		63	69	67	66.3333		11.3333	10.6667	12	11.3333		9	10.5	11.2	10.2333		900	1000	1080	993.333		475	550	466.667	497.222		325	375	333.333	344.444		15	18	17.8	16.9333
SABOUR AGRIM	62	60	66	62.6667		75	70	75	73.3333		11.3333	10	11	10.7778		12.5	11	10	11.1667		1200	1100	1100	1133.33		520	550	430	500		400	475	350	408.333		17	17.5	20.6667	18.3889
PUSA ASHWINI	52	55	60	55.6667		66	67	75	69.3333		10.3333	11.3333	12	11.2222		11.5	13.5	12.5	12.5		1625	1075	1633.33	1444.44		675	625	616.67	638.89		520	460	487.5	489.167		15.5	17	21	17.8333
SEL-113	52	55	57	54.6667		65	69	70	68		11.3333	11	9	10.4444		12.5	12	11	11.8333		1225	1150	1300	1225		625	625	466.667	572.222		450	500	400	450		21	21.5	21.5	21.3333
CC-12	52	55	57	54.6667		67	69	73	69.6667		11	9.16667	9.25	9.80556		12.5	13.5	12.8	12.9333		950	975	900	941.667		425	415	378.571	406.19		325	330	305	320		15.5	16	18	16.5
SEL-121	55	59	53	55.6667		70	72	68	70		10.3333	11	10.5	10.6111		11.5	12	11	11.5		925	1050	1050	1008.33		500	525	483.333	502.778		450	450	375	425		13.5	15	16.5	15
CC-13	55	57	59	57		67	70	74	70.3333		11.5	11.6667	10	11.0556		10.5	12.5	12	11.6667		1150	1050	1200	1133.33		475	450	422.857	449.286		405	365	334	368		21	18.5	16.8	18.7667
SEL-124	52	55	57	54.6667		67	69	70	68.6667		10.3333	9.5	10	9.94444		11.5	12.5	12.3333	12.1111		930	1025	1050	1001.67		500	550	525	525		450	400	375	408.333		20.5	18	18	18.8333
CC-14	55	56	60	57		69	71	76	72		11.3333	11.6667	10.5	11.1667		12	13.5	12	12.5		790	855	950	865		425	575	360	453.333		350	470	266.667	362.222		16	17	16	16.3333
SEL-42	52	54	56	54		66	69	72	69		12.3333	10.5	11	11.2778		12.6	12.5	11.5	12.2		1150	1100	1100	1116.67		575	525	500	533.333		475	430	450	451.667		21	21.5	19	20.5
CC-15	54	58	61	57.6667		68	71	76	71.6667		9	9.25	9.5	9.25		10	11	11.5	10.8333		950	925	1100	991.667		500	475	422	465.667		390	380	350	373.333		16.5	18.5	18.3333	17.7778
SEL-7	52	55	57	54.6667		65	69	62	65.3333		11.5	10	12	11.1667		12.7	11.6	12	12.1		975	925	850	916.667		550	525	450	508.333		425	350	375	383.333		16.5	15.5	18.5	16.8333
DC-3003-1	51	56	60	55.6667		70	72	78	73.3333		13.4444	10.3	12.3	12.0148		12.5	14.5	14	13.6667		1250	1275	1400	1308.33		575	500	490	521.667		425	400	380	401.667		17.5	19.5	21	19.3333
SEL-71	55	56	60	57		67	72	73	70.6667		10.3333	11	9.5	10.2778		11	13.5	10.5	11.6667		1075	875	850	933.333		550	525	500	525		430	360	348.5	379.5		17	15	16.5	16.1667
DC-3023-2	54	56	61	57		66	72	79	72.3333		12.3333	11.5	13.5	12.4444		13	12.5	12	12.5		1300	1325	1400	1341.67		775	600	750	708.333		590	475	580	548.333		20.5	18.5	20	19.6667
SEL-9	55	56	60	57		68	72	73	71		12.6667	11.6667	10.3	11.5444		12.5	13.5	11	12.3333		1150	1100	1200	1150		575	675	625	625		400	525	550	491.667		14.5	14.5	12	13.6667
DC-3025-5	58	53	62	57.6667		73	68	75	72		12.5	12.3333	13	12.6111		14.5	12.5	13	13.3333		1375	1450	1300	1375		550	525	550	541.667		465	425	382	424		16.5	18	19.5	18
VV	54	53	59	55.3333		70	60	71	67		8.875	7.3	8.5	8.225		11	12.5	10	11.1667		900	875	950	908.333		290	305	265	286.667		200	220	200	206.667		19	20.5	21.5	20.3333
DC-3030-2	57	66	58	60.3333		74	77	70	73.6667		12.625	11.1	13.5	12.4083		12	13	11.6667	12.2222		1275	1300	1200	1258.33		600	715	675	663.333		515	530	485	510		14.5	15.5	16	15.3333
PUSA DEEPALI	57	63	65	61.6667		71	78	73	74		12.3333	10	11.5	11.2778		11.5	12.5	12	12		925	1150	1150	1075		550	525	500	525		425	410	380	405		13	16.5	17	15.5
EARLY KUNWARY	52	55	57	54.6667		62	67	68	65.6667		9	7.8	9	8.6		11.5	13	11	11.8333		1100	925	1000	1008.33		300	350	310	320		240	270	250	253.333		24	18	15	19
DC-308	57	58	64	59.6667		71	73	80	74.6667		12.6667	12	13	12.5556		14.5	15	18	15.8333		2650	1650	2300	2200		875	900	1000	925		625	625	700	650		21	20	18	19.6667
DC-309	67	61	63	63.6667		85	73	75	77.6667		13.3333	15	12	13.4444		13.5	16.5	18	16		2350	2350	1900	2200		950	750	950	883.333		725	525	625	625		23.5	21.5	23	22.6667
DC-310	57	68	59	61.3333		75	84	76	78.3333		12.5	12	13	12.5		15.5	13	12	13.5		3000	2500	2250	2583.33		1175	1175	950	1100		1000	875	750	875		20.5	22	20	20.8333
DC-321	60	58	67	61.6667		72	75	80	75.6667		11.3333	10	12	11.1111		11.5	14	13	12.8333		1350	1050	1200	1200		700	625	600	641.667		475	350	500	441.667		18	12	20	16.6667
DC-325	62	65	67	64.6667		76	79	84	79.6667		10.6667	12.7	11.5	11.6222		12	10	11.2	11.0667		1250	1275	1250	1258.33		650	625	616.667	630.556		525	525	500	516.667		17.5	18.5	17	17.6667
DC-334	63	65	68	65.3333		77	77	84	79.3333		10.3333	12.5	10.5	11.1111		12.5	13	14	13.1667		875	850	800	841.667		650	550	566.7	588.9		450	350	390	396.667		16.5	17.5	15	16.3333
DC-351	55	60	65	60		74	76	80	76.6667		11	13.5	11.5	12		10.5	11	13	11.5		1900	1550	1450	1633.33		600	725	650	658.333		500	615	510	541.667		17	16.5	17	16.8333
DC-352	52	55	56	54.3333		70	72	74	72		12	10	12.5	11.5		11	10.5	12.5	11.3333		1100	1025	1000	1041.67		650	550	500	566.667		500	400	250	383.333		20.5	18.5	15	18
DC-383	58	60	62	60		71	73	78	74		11.3333	10	13.5	11.6111		12	12.5	13.5	12.6667		1250	1650	1400	1433.33		625	700	625	650		475	475	500	483.333		22.5	23.5	21	22.3333
DC-385	60	65	68	64.3333		76	77	83	78.6667		11.3333	12.3	12	11.8778		10.5	9	11	10.1667		1150	1150	1340	1213.33		675	575	600	616.667		525	475	520	506.667		21	20.5	20.5	20.6667
DC-402	63	65	67	65		77	80	84	80.3333		11.6667	12	11	11.5556		12	12.5	12.8	12.4333		1750	1350	1300	1466.67		625	600	500	575		525	475	400	466.667		21.5	20.5	22	21.3333
DC-522	55	61	63	59.6667		68	73	71	70.6667		11	10	9.5	10.1667		12.5	14	14	13.5		2000	1350	1300	1550		500	575	650	575		425	450	480	451.667		26	18	21	21.6667
DC-754	52	53	58	54.3333		69	71	77	72.3333		11.3333	11	13.1	11.8111		10	11.5	10	10.5		975	750	1180	968.333		475	450	502.857	475.952		400	375	425	400		16.5	13.5	15	15
DC-260-328	57	58	63	59.3333		73	74	80	75.6667		13.3	13.5	12	12.9333		13	13	11.8	12.6		1250	1350	1400	1333.33		650	600	462.5	570.833		475	450	380	435		19.5	18	16.6	18.0333
DC-310-22	57	64	59	60		72	80	75	75.6667		12.6667	12.5	13.7	12.9556		13.5	14.5	13	13.6667		2500	1950	2700	2383.33		950	800	1100	950		800	575	1000	791.667		21	21.5	20	20.8333
DC-BR-36	58	62	65	61.6667		77	73	75	75		10.3333	13	12	11.7778		12	14	13.5	13.1667		975	1025	1100	1033.33		575	450	520	515		425	350	380	385		20	17	17	18
DC-CCM*HR	62	65	67	64.6667		75	79	80	78		10.6667	13	12	11.8889		14.5	12	13	13.1667		1850	2000	1600	1816.67		550	575	500	541.667		475	450	410	445		18.5	19.5	20	19.3333
DC-DB-15	68	60	65	64.3333		85	76	85	82		13	12	13.7	12.9		14	13.5	12	13.1667		1350	1275	1150	1258.33		850	750	715	771.667		670	650	575	631.667		15	16	16	15.6667
DC-DB-6	66	69	70	68.3333		80	82	84	82		12.6667	11.3333	12.3	12.1		13	12.5	12	12.5		1250	1150	1100	1166.67		575	500	610	561.667		475	425	388	429.333		15.5	16.5	15.3333	15.7778
HIMGIRI	58	62	63	61		71	72	77	73.3333		12.7	12	13	12.5667		13.5	15.5	10	13		1375	1100	1200	1225		450	525	550	508.333		370	425	460	418.333		16.5	15	14.5	15.3333
DC-IJ-1	63	65	70	66		80	81	88	83		12.5	13	12.7	12.7333		12	11.5	13	12.1667		1550	1575	1675	1600		650	725	775	716.667		550	625	640	605		17.5	15	15.5	16
PCF-102	64	69	72	68.3333		80	82	87	83		11.3333	10.3333	12.5	11.3889		12	11	12.8	11.9333		2150	1300	1620	1690		600	625	725	650		500	480	560	513.333		22.5	20.5	18	20.3333
PCF-278	70	73	76	73		85	90	91	88.6667		12.6	12	13	12.5333		11.5	11.5	13	12		1050	1050	950	1016.67		575	525	550	550		390	350	450	396.667		13.5	13	13	13.1667
PCF-373	58	60	62	60		73	76	79	76		11.3333	17	14.5	14.2778		14	15	16	15		2650	1750	1600	2000		950	850	900	900		750	750	800	766.667		18.5	17.5	18	18
PUSA SHARAD	57	60	61	59.3333		74	78	75	75.6667		13	10.6667	11.5	11.7222		11	10.5	11.75	11.0833		1300	1100	1200	1200		625	700	612.5	645.833		550	525	400	491.667		21	19.5	18	19.5
DC-466	80	91	73	81.3333		97	108	95	100		13.5	11.5	12	12.3333		13.5	11.9	13.2	12.8667		1325	1400	1533.33	1419.44		750	775	725	750		615	580	550	581.667		15.5	17.5	17	16.6667
DC-476	88	90	85	87.6667		105	108	109	107.333		13	14	12	13		14.5	14	13	13.8333		1800	2000	1440	1746.67		850	1090	814.286	918.095		675	925	630	743.333		21.5	21.5	20	21
DC-18-19	70	71	75	72		85	86	96	89		13.5	12.6667	14.5	13.5556		15	16	14	15		1300	1500	1050	1283.33		500	675	585.714	586.905		450	350	425	408.333		17	18	18.5	17.8333
DC-3-5-1-2	70	73	75	72.6667		88	90	95	91		11.25	11	12.5	11.5833		12.5	11	12	11.8333		1275	1300	1350	1308.33		650	600	586.667	612.222		475	450	437.5	454.167		17	16.5	16	16.5
BR-1	68	70	74	70.6667		80	86	88	84.6667		13.5	12.3	12.6667	12.8222		12	11.5	12	11.8333		1100	1100	1300	1166.67		625	550	480	551.667		550	475	362.5	462.5		21	20.5	21	20.8333
BR-161	70	72	75	72.3333		85	90	88	87.6667		14.2222	14	14.6667	14.2963		12	13.5	13	12.8333		1450	1475	1012.5	1312.5		825	675	765	755		680	550	610	613.333		19.5	20	21	20.1667
BR-2	70	70	75	71.6667		85	85	91	87		15.3333	14	13.5	14.2778		15	18	15	16		2600	3000	1925	2508.33		1400	1550	1300	1416.67		1075	1250	950	1091.67		27	28	24	26.3333
BR-202-2	70	68	77	71.6667		88	80	95	87.6667		13.3	12	12.5	12.6		12	12.5	13	12.5		1550	1350	1397.5	1432.5		775	790	850	805		687.5	615	775	692.5		20.5	22.5	25	22.6667
BR-207	69	73	76	72.6667		85	87	91	87.6667		13.8	14	12	13.2667		12.5	11	14	12.5		1350	1390	1600	1446.67		850	700	775.714	775.238		675	580	650	635		20	21.5	20.3333	20.6111
CC-32	61	66	59	62		78	83	75	78.6667		12.6667	13.5	12	12.7222		15	14	13.25	14.0833		1350	1200	1225	1258.33		900	750	787.5	812.5		750	600	662.5	670.833		17.5	15.5	20.5	17.8333
DPCa-5	74	76	78	76		94	97	100	97		12.6667	14	14.5	13.7222		13	12.5	14	13.1667		1650	1700	1660	1670		904	850	1070	941.333		740	650	800	730		19.5	19	22	20.1667
DPCa-7	70	74	77	73.6667		91	93	95	93		13.6667	12	13	12.8889		17	14.8	13	14.9333		2050	2150	2070	2090		875	725	1016.67	872.222		700	580	825	701.667		17.5	19	21.5	19.3333
LAWYANA	70	72	75	72.3333		90	95	99	94.6667		14.3333	14	14.5	14.2778		15.5	14.5	14.8333	14.9444		1550	1600	1500	1550		875	950	950	925		725	675	740	713.333		17	16	17	16.6667
PUSA SHUKTHI	65	70	75	70		88	93	96	92.3333		14	13	15	14		13.5	14	16	14.5		2125	2150	2300	2191.67		1150	1075	1250	1158.33		900	950	995	948.333		21	21.5	20	20.8333
DC-SM	75	74	80	76.3333		90	95	92	92.3333		12.3333	13	14	13.1111		10.5	13	14	12.5		1650	1750	1676	1692		725	925	850	833.333		575	700	726	667		22	18.5	18	19.5
EC-162587	67	69	80	72		83	85	95	87.6667		13.8	14.5	14.5	14.2667		12.8	12.5	13	12.7667		1750	1450	1900	1700		850	950	1036	945.333		700	740	822	754		20.5	23	21	21.5
KALAPATTA	90	90	96	92		110	115	124	116.333		14.3333	14	15	14.4444		17.5	16.5	15	16.3333		1350	1400	1460	1403.33		850	1075	980	968.333		725	900	850	825		14.5	16.5	15	15.3333
Khenzan-60-1	78	85	87	83.3333		100	108	115	107.667		15.6667	15	16	15.5556		18	15	12.5	15.1667		1850	1875	1700	1808.33		1087.5	850	770	902.5		850	670	600	706.667		19.5	22.5	20	20.6667
KT-13-1	84	86	94	88		102	105	112	106.333		13	15	12	13.3333		15.5	15	14.5	15		1875	1900	2050	1941.67		975	900	1050	975		750	750	800	766.667		13.5	14.5	20	16
KT-17	88	94	92	91.3333		104	115	108	109		14.5	12.8	14	13.7667		15.5	16	14	15.1667		2050	2500	2150	2233.33		1100	1050	1200	1116.67		900	920	1022.5	947.5		17.5	19.5	22	19.6667
KT-178	88	82	95	88.3333		101	102	114	105.667		12.7	14	13.8	13.5		15.5	14	15	14.8333		2300	1875	1700	1958.33		1220	1025	1080	1108.33		965	875	812	884		21.5	18.5	20	20
KT-18	85	83	95	87.6667		102	103	118	107.667		13.8	15	14.5	14.4333		16	12.5	14	14.1667		1800	1950	2100	1950		1240	1300	1200	1246.67		975	990	987.5	984.167		21.5	22.5	18	20.6667
KT-25	81	90	88	86.3333		102	115	110	109		15.6667	16.2	16.5	16.1222		18	15.8	16	16.6		2200	2050	2500	2250		1150	1275	1300	1241.67		900	1050	1100	1016.67		17.5	18.5	21	19
KT-2	90	91	97	92.6667		114	115	125	118		15.6667	14	16	15.2222		18	15.5	14.5	16		2250	2500	2800	2516.67		1087.5	1325	1250	1220.83		875	1150	960	995		19.5	17.5	21	19.3333
KT-20	95	84	98	92.3333		111	105	118	111.333		12.5714	16	15	14.5238		16	14	15	15		1900	2300	1850	2016.67		1075	1200	1100	1125		870	850	896	872		18.5	17	20	18.5
KT-22	88	91	97	92		113	120	128	120.333		16	14	15.4	15.1333		15.5	16	14.8	15.4333		2750	3000	2900	2883.33		1200	1175	1050	1141.67		990	825	800	871.667		17.5	19.5	18	18.3333
KT-6	90	92	98	93.3333		112	115	122	116.333		15.1	14	16	15.0333		15.5	15	14	14.8333		1950	1750	1950	1883.33		1170	1100	1050	1106.67		900	825	800	841.667		16	16.5	16	16.1667
PSBK-1	81	80	88	83		102	118	99	106.333		15.6667	15	15.3333	15.3333		18	15	16	16.3333		1950	2025	1970	1981.67		1120	1200	1050	1123.33		840	900	852	864		19.5	19	19	19.1667
GPMT-100	60	62	66	62.6667		75	76	82	77.6667		9.44444	9	10	9.48148		12	13	12	12.3333		1100	1060	1017.5	1059.17		375	425	360	386.667		290	325	288	301		18.5	17	18	17.8333
FIRST GROUP	55	63	58	58.6667		70	77	73	73.3333		11.6667	11	11.3333	11.3333		12	13.5	12.5	12.6667		1225	1200	1900	1441.67		575	500	662.5	579.167		500	450	500	483.333		16.5	18.5	17	17.3333

## Sheet: Barapani
Varieties	Days to 50% Curd Intitiation				Days to 50% Curd Harvest				Curd Length (cm)				Curd Width (cm)				Gross Plant Weight (g)				Marketable Curd Weight (g)				Net Curd Weight (g)				No. of Leaves/Plant
	R1	R2	R3	Mean	R1	R2	R3	Mean	R1	R2	R3	Mean	R1	R2	R3	Mean	R1	R2	R3	Mean	R1	R2	R3	Mean	R1	R2	R3	Mean	R1	R2	R3	Mean
PES	45	41	40	42	56	58	61	58.3333	6.5	7.2	5.9	6.53333	10	6.8	7	7.93333	240	300	320	286.667	100	110	90	100	80	75	90	81.6667	8	7	10	8.33333
30 EARLY	28	21	30	26.3333	45	45	46	45.3333	5.7	7.2	5.6	6.16667	11.5	10.1	8.7	10.1	230	240	277.5	249.167	140	145	172.5	152.5	120	125	145	130	10	10	10	10
PUSA KARTHIKI	23	25	29	25.6667	41	45	49	45	6	7.2	5.5	6.23333	8	10.5	6	8.16667	207.5	212.5	200	206.667	112.5	112.5	100	108.333	90	90	75	85	7	7	9	7.66667
DC-28	28	31	35	31.3333	66	73	75	71.3333	7.5	7.2	6	6.9	8.8	8	7.5	8.1	195	195	190	193.333	95	105	100	100	70	80	80	76.6667	9	10	9	9.33333
DC-8	23	21	25	23	39	39	39	39	4.5	7.2	4.5	5.4	6.7	7.5	6.8	7	200	195	170	188.333	100	105	80	95	75	80	60	71.6667	7	9	8	8
DC-327-14-8-3	39	30	30	33	51	55	53	53	6.8	7.2	6	6.66667	7.2	5	6.1	6.1	240	270	260	256.667	150	130	145	141.667	125	110	120	118.333	10	7	8	8.33333
DC-85	20	20	20	20	57	58	59	58	6.5	7.2	6.5	6.73333	8	8.5	8.2	8.23333	190	180	205	191.667	100	100	105	101.667	80	80	80	80	6	7	6	6.33333
DC-33-8	31	25	28	28	52	52	52	52	7.5	7.2	6.2	6.96667	9.6	9.5	7.5	8.86667	280	280	255	271.667	170	180	155	168.333	140	150	130	140	8	9	9	8.66667
DC-209(MEW)	21	22	23	22	40	40	40	40	7.5	7.2	6	6.9	10	8.5	7.6	8.7	270	220	205	231.667	160	110	105	125	130	80	80	96.6667	8	7	6	7
DC351-aa	38	38	38	38	54	57	57	56	9	7.2	10	8.73333	11	12	11	11.3333	352.5	442.5	350	381.667	217.5	292.5	220	243.333	175	250	180	201.667	7	9	9	8.33333
P-903	17	18	20	18.3333	41	41	42	41.3333	7	7.2	6.5	6.9	9.8	7.5	7.8	8.36667	235	190	200	208.333	135	85	90	103.333	110	60	60	76.6667	11	6	6	7.66667
DC-395aa	38	38	38	38	54	57	57	56	9	7.2	10	8.73333	11	12	11	11.3333	352.5	442.5	350	381.667	217.5	292.5	220	243.333	175	250	180	201.667	7	9	9	8.33333
PM	30	26	25	27	49	50	50	49.6667	7	7.2	9.8	8	9	7.5	12	9.5	290	330	280	300	180	210	170	186.667	150	180	140	156.667	10	12	11	11
DC-41-5	41	38	42	40.3333	55	56	57	56	5.2	7.2	5.2	5.86667	8.5	7.8	6.5	7.6	245	215	190	216.667	145	125	100	123.333	120	100	80	100	7	6	8	7
RAJA	37	38	37	37.3333	52	54	55	53.6667	5.6	7.2	5.8	6.2	6.2	6.8	6.5	6.5	330	290	300	306.667	160	150	150	153.333	100	90	100	96.6667	9	8	7	8
DC-63-F1	32	32	33	32.3333	76	77	78	77	4.5	7.2	4.6	5.43333	4.5	4.5	4.4	4.46667	145	145	165.5	151.833	65	60	70.5	65.1667	50	45	48	47.6667	6	7	6	6.33333
SABOUR AGRIM	29	31	31	30.3333	78	78	80	78.6667	4	7.2	4	5.06667	4.5	4.2	4	4.23333	194	203	170	189	78	83	70	77	45	50	45	46.6667	5	5	6	5.33333
PUSA ASHWINI	35	33	31	33	48	47	52	49	9.2	7.2	6.2	7.53333	8.5	9.1	8.5	8.7	225	255	195	225	125	155	115	131.667	100	130	100	110	8	9	7	8
SEL-113	33	29	34	32	52	53	54	53	7	7.2	6.5	6.9	8	7.2	7.1	7.43333	280	310	300	296.667	130	150	150	143.333	80	100	100	93.3333	11	10	12	11
CC-12	31	31	48	36.6667	46	46	46	46	5.2	7.2	6.8	6.4	8.5	8.4	8.5	8.46667	305	295	240	280	205	185	130	173.333	180	160	100	146.667	6	7	6	6.33333
SEL-121	33	45	45	41	45	58	56	53	6	7.2	6.8	6.66667	8.8	7.2	7.6	7.86667	270	280	275	275	160	150	150	153.333	130	120	110	120	9	8	11	9.33333
CC-13	33	33	35	33.6667	48	52	51	50.3333	6.5	7.2	7.2	6.96667	8	9.5	7.1	8.2	320	360	335	338.333	215	370	300	295	140	280	140	186.667	8	10	11	9.66667
SEL-124	28	30	26	28	47	48	48	47.6667	7.5	7.2	5.3	6.66667	9.4	7.5	7.5	8.13333	285	295	285	288.333	165	155	165	161.667	130	120	130	126.667	10	8	7	8.33333
CC-14	17	18	20	18.3333	40	41	42	41	6.5	7.2	6.5	6.73333	10	8.5	9	9.16667	190	200	195	195	100	110	95	101.667	80	90	70	80	6	6	7	6.33333
SEL-42	28	28	24	26.6667	40	40	40	40	7	7.2	6.5	6.9	8.5	13	6.5	9.33333	305	375	327	335.667	165	225	189	193	120	180	145	148.333	11	12	9	10.6667
CC-15	16	17	17	16.6667	32	35	35	34	6.8	7.2	5.8	6.6	8.2	6.8	7.5	7.5	200	180	170	183.333	100	85	90	91.6667	80	75	65	73.3333	6	8	7	7
SEL-7	25	25	34	28	41	45	51	45.6667	7.6	7.2	6.3	7.03333	8	8.5	7.8	8.1	240	200	190	210	130	110	80	106.667	100	80	50	76.6667	5	10	10	8.33333
DC-3003-1	24	24	29	25.6667	47	47	47	47	9.2	7.2	5.5	7.3	10.5	7.1	6.1	7.9	320	275	257.5	284.167	210	180	162.5	184.167	180	150	140	156.667	8	8	4	6.66667
SEL-71	23	26	32	27	45	45	49	46.3333	6.5	7.2	4.5	6.06667	8.2	5.6	5.1	6.3	250	200	187.5	212.5	140	110	92.5	114.167	110	80	70	86.6667	7	7	6	6.66667
DC-3023-2	38	38	39	38.3333	61	61	62	61.3333	4	7.2	3.5	4.9	4	4.5	4	4.16667	235	195	200	210	115	95	100	103.333	80	60	75	71.6667	8	7	7	7.33333
SEL-9	29	30	30	29.6667	69	69	70	69.3333	5	7.2	5.2	5.8	5.5	5.1	5.3	5.3	170	205	187.5	187.5	80	95	92.5	89.1667	60	75	70	68.3333	7	7	6	6.66667
DC-3025-5	25	23	25	24.3333	46	43	46	45	5.2	7.2	4.5	5.63333	7.4	6.7	7.2	7.1	150	130	107.5	129.167	260	240	212.5	237.5	120	100	80	100	8	7	8	7.66667
VV	25	25	26	25.3333	67	67	67	67	5	7.2	5.1	5.76667	5.2	5.1	4.9	5.06667	167.5	153.5	188	169.667	82.5	67.5	90	80	65	50	66	60.3333	7	7	6	6.66667
DC-3030-2	30	34	35	33	47	47	48	47.3333	6.8	7.2	6.4	6.8	6.8	7.8	7.5	7.36667	235	185	200	206.667	335	265	290	296.667	210	160	180	183.333	9	7	8	8
PUSA DEEPALI	32	32	32	32	69	69	70	69.3333	4.5	7.2	4.1	5.26667	4.6	4.2	4	4.26667	167.5	167.5	187	174	72.5	67.5	77	72.3333	50	45	47	47.3333	6	7	6	6.33333
EARLY KUNWARY	18	19	19	18.6667	69	70	70	69.6667	5	7.2	4	5.4	5.5	5.5	4.2	5.06667	182.5	182.5	195	186.667	87.5	82.5	95	88.3333	65	60	70	65	7	7	6	6.66667
DC-308	39	37	40	38.6667	59	59	59	59	5.8	7.2	6	6.33333	5.6	4.5	5	5.03333	177.5	182.5	195	185	82.5	87.5	85	85	60	65	55	60	6	6	5	5.66667
DC-309	32	30	28	30	48	46	51	48.3333	8.2	7.2	6.8	7.4	7.5	10.6	10.7	9.6	380	300	340	340	240	150	180	190	140	125	140	135	8	6	8	7.33333
DC-310	42	38	38	39.3333	57	55	57	56.3333	4	7.2	4.5	5.23333	5	4.5	4.5	4.66667	188	178	165	177	78	78	75	77	48	48	55	50.3333	5	5	6	5.33333
DC-321	29	31	31	30.3333	53	51	51	51.6667	7	7.2	7.2	7.13333	10	11	10.5	10.5	235	230	247	237.333	115	105	119	113	80	70	80	76.6667	6	8	7	7
DC-325	22	25	25	24	32	35	38	35	5.2	7.2	6.1	6.16667	3.6	5.2	5	4.6	159	156	165	160	63	58	65	62	40	35	40	38.3333	5	5	5	5
DC-334	32	33	33	32.6667	47	49	50	48.6667	4.5	7.2	4	5.23333	4.3	4.5	4	4.26667	185	195	170	183.333	85	90	80	85	60	65	60	61.6667	7	7	6	6.66667
DC-351	41	41	41	41	61	62	62	61.6667	10	7.2	8.5	8.56667	8.5	9	8.2	8.56667	240	255	230	241.667	130	150	120	133.333	100	120	90	103.333	5	5	5	5
DC-352	28	30	31	29.6667	44	42	43	43	6.5	7.2	6.4	6.7	6.3	5	7.2	6.16667	210	260	250	240	140	150	170	153.333	110	125	130	121.667	8	6	7	7
DC-383	22	23	23	22.6667	34	35	34	34.3333	6.2	7.2	5	6.13333	5.1	6.1	4.2	5.13333	200	205	194	199.667	90	80	78	82.6667	60	50	45	51.6667	6	5	5	5.33333
DC-385	34	32	32	32.6667	49	47	47	47.6667	5.5	7.2	4.5	5.73333	7.5	7	6.5	7	199	188	175	187.333	83	83	75	80.3333	50	50	50	50	7	7	6	6.66667
DC-402	50	51	50	50.3333	62	63	63	62.6667	8.5	7.2	8	7.9	11	9.3	9	9.76667	495	440	495	476.667	265	240	255	253.333	175	150	160	161.667	12	9	10	10.3333
DC-522	32	30	32	31.3333	47	48	48	47.6667	7	7.2	6.8	7	6.5	7.1	6	6.53333	170.5	203.5	190	188	73.5	93.5	80	82.3333	50	70	50	56.6667	7	7	5	6.33333
DC-754	25	26	26	25.6667	44	47	45	45.3333	6.5	7.2	6.1	6.6	5.6	6.2	4.5	5.43333	167.5	192.5	220	193.333	72.5	82.5	90	81.6667	50	60	50	53.3333	5	6	4	5
DC-260-328	50	51	50	50.3333	62	63	62	62.3333	5	7.2	5.5	5.9	5.8	5	5.2	5.33333	170	170	185	175	70	75	85	76.6667	45	50	60	51.6667	6	6	5	5.66667
DC-310-22	24	25	25	24.6667	29	32	35	32	7.2	7.2	7.3	7.23333	5.2	5.6	5.4	5.4	185	190	200	191.667	75	90	100	88.3333	45	60	75	60	5	5	5	5
DC-BR-36	49	50	50	49.6667	75	75	75	75	10	7.2	7.2	8.13333	11	10	11	10.6667	570	500	420	496.667	340	300	280	306.667	250	210	200	220	10	8	8	8.66667
DC-CCM*HR	54	57	59	56.6667	75	75	80	76.6667	10	7.2	9.4	8.86667	13	11	11	11.6667	390	325	350	355	240	180	180	200	190	130	120	146.667	7	7	7	7
DC-DB-15	50	47	50	49	61	61	63	61.6667	7	7.2	7	7.06667	8.7	8.5	6.5	7.9	375	405	430	403.333	175	195	200	190	100	120	110	110	9	10	8	9
DC-DB-6	21	22	23	22	34	38	38	36.6667	5	7.2	6.2	6.13333	4.2	4.5	5	4.56667	200	200	167.5	189.167	90	90	72.5	84.1667	60	60	50	56.6667	4	5	5	4.66667
HIMGIRI	23	22	25	23.3333	32	35	35	34	6.5	7.2	8	7.23333	5.2	4.5	5.1	4.93333	185	185	212.5	194.167	75	75	87.5	79.1667	45	45	50	46.6667	6	5	6	5.66667
DC-IJ-1	24	25	26	25	39	41	42	40.6667	5.5	7.2	6	6.23333	6.5	8	7	7.16667	157.5	157.5	165	160	62.5	67.5	65	65	40	45	40	41.6667	6	7	6	6.33333
PCF-102	31	30	27	29.3333	44	43	48	45	5.3	7.2	6.1	6.2	8.3	7.7	7.5	7.83333	260	255	250	255	145	145	140	143.333	110	110	110	110	6	5	6	5.66667
PCF-278	22	16	20	19.3333	47	48	48	47.6667	8.5	7.2	10.2	8.63333	10.1	9.2	9.5	9.6	300	310	300	303.333	190	210	190	196.667	160	180	160	166.667	7	9	8	8
PCF-373	31	21	22	24.6667	46	46	46	46	8.2	7.2	9.4	8.26667	8.5	9.1	8.5	8.7	215	225	230	223.333	115	135	120	123.333	90	110	90	96.6667	8	9	7	8
PUSA SHARAD	28	25	25	26	42	38	43	41	7.5	7.2	7	7.23333	7.5	12	11	10.1667	260	285	202	249	150	160	104	138	120	130	80	110	6	6	7	6.33333
DC-466	33	35	35	34.3333	61	62	63	62	4.5	7.2	5.2	5.63333	4	5.2	6	5.06667	215	205	222.5	214.167	105	75	97.5	92.5	75	45	60	60	5	6	6	5.66667
DC-476	39	37	40	38.6667	59	61	61	60.3333	8	7.2	7.5	7.56667	10	8	8	8.66667	515	500	445	486.667	315	325	285	308.333	240	250	230	240	8	7	7	7.33333
DC-18-19	52	52	54	52.6667	73	80	75	76	8.5	7.2	6	7.23333	9	8.5	8	8.5	425	415	390	410	225	215	220	220	150	140	160	150	10	10	8	9.33333
DC-3-5-1-2	46	48	48	47.3333	61	63	65	63	8	7.2	7.5	7.56667	10	10	9.2	9.73333	425	385	380	396.667	225	215	210	216.667	150	140	150	146.667	10	9	9	9.33333
BR-1	51	54	53	52.6667	75	80	80	78.3333	6	7.2	8	7.06667	8	9.5	10.2	9.23333	460	460	550	490	250	260	300	270	160	170	200	176.667	7	8	11	8.66667
BR-161	54	54	54	54	80	80	80	80	8.5	7.2	8	7.9	9.8	10	9	9.6	440	410	355	401.667	210	210	215	211.667	120	120	135	125	10	8	9	9
BR-2	54	54	60	56	80	84	85	83	8	7.2	6.2	7.13333	9.8	7.3	8.1	8.4	360	400	395	385	170	160	195	175	100	90	120	103.333	9	9	8	8.66667
BR-202-2	52	52	57	53.6667	75	80	80	78.3333	7	7.2	9	7.73333	7	10	9.8	8.93333	425	475	400	433.333	225	255	210	230	150	180	140	156.667	8	7	9	8
BR-207	54	54	54	54	80	80	80	80	8.3	7.2	9	8.16667	9.5	9	9.5	9.33333	480	415	430	441.667	310	250	280	280	230	225	215	223.333	11	10	8	9.66667
CC-32	54	55	52	53.6667	69	72	65	68.6667	9.2	7.2	9.3	8.56667	10.2	9.6	9.4	9.73333	385	390	400	391.667	175	190	200	188.333	145	160	175	160	9	10	9	9.33333
DPCa-5	52	52	54	52.6667	73	74	75	74	7.5	7.2	6.8	7.16667	9	9	8.5	8.83333	420	360	320	366.667	210	200	170	193.333	130	120	120	123.333	10	8	7	8.33333
DPCa-7	50	47	50	49	61	61	63	61.6667	7	7.2	7	7.06667	8.7	8.5	6.5	7.9	375	405	430	403.333	175	195	200	190	100	120	110	110	9	10	8	9
LAWYANA	107	107	109	107.667	120	121	125	122	7	7.2	7	7.06667	9.3	8.5	9	8.93333	580	540	480	533.333	310	290	250	283.333	200	180	160	180	8	8	7	7.66667
PUSA SHUKTHI	52	52	54	52.6667	73	80	75	76	8.5	7.2	6	7.23333	9	8.5	8	8.5	425	415	390	410	225	215	220	220	150	140	160	150	10	10	8	9.33333
DC-SM	42	43	44	43	63	63	63	63	6.5	7.2	6.5	6.73333	7	8	7.2	7.4	360	400	475	411.667	170	190	215	191.667	100	120	110	110	10	12	11	11
EC-162587	52	58	58	56	68	72	75	71.6667	8.6	7.2	9.5	8.43333	6.8	10.6	7.5	8.3	530	500	665	565	350	300	400	350	280	240	310	276.667	9	8	9	8.66667
KALAPATTA	45	46	46	45.6667	58	61	61	60	8	7.2	7.4	7.53333	10	10.5	8.7	9.73333	515	435	425	458.333	315	275	245	278.333	240	200	180	206.667	9	9	8	8.66667
Khenzan-60-1	45	48	48	47	75	80	80	78.3333	7.2	7.2	7.1	7.16667	5.2	5.2	5	5.13333	220	238	215	224.333	90	100	105	98.3333	50	60	75	61.6667	5	5	5	5
KT-13-1	114	109	111	111.333	131	128	127	128.667	8.1	7.2	8.8	8.03333	6.2	7.2	9.5	7.63333	880	940	860	893.333	490	340	370	400	360	280	300	313.333	11	11.5	13	11.8333
KT-17	95	100	103	99.3333	120	114	118	117.333	9.2	7.2	7.6	8	6.4	6.9	8.9	7.4	920	880	1050	950	510	470	600	526.667	450	410	500	453.333	10	11	13	11.3333
KT-178	111	110	115	112	130	125	130	128.333	9.8	7.2	9.7	8.9	7.4	9.2	8.8	8.46667	950	970	840	920	410	360	430	400	340	300	375	338.333	9	11	10	10
KT-18	105	104	105	104.667	120	119	120	119.667	8.5	7.2	8.7	8.13333	12	9.8	9	10.2667	1200	1020	970	1063.33	650	590	520	586.667	400	340	320	353.333	12	11	9	10.6667
KT-25	100	85	90	91.6667	118	108	107	111	9.2	7.2	8.3	8.23333	11	8.8	10.2	10	1100	1050	1220	1123.33	500	440	500	480	360	350	400	370	11	8	12	10.3333
KT-2	105	105	108	106	120	120	122	120.667	7.8	7.2	8.5	7.83333	10.5	11	14	11.8333	1140	1000	1270	1136.67	610	500	720	610	370	260	470	366.667	9	10	10	9.66667
KT-20	120	122	123	121.667	138	141	144	141	8.6	7.2	9.8	8.53333	11.2	10.8	10	10.6667	1240	1200	1300	1246.67	640	650	610	633.333	560	520	500	526.667	10	12	10	10.6667
KT-22	115	116	119	116.667	131	134	132	132.333	9.1	7.2	8.8	8.36667	10.5	9.4	8.8	9.56667	1310	1200	1400	1303.33	610	630	550	596.667	500	525	480	501.667	12	12	13	12.3333
KT-6	120	125	124	123	135	140	139	138	10	7.2	8.8	8.66667	9.5	8.7	7.8	8.66667	1240	1310	1200	1250	680	640	580	633.333	550	570	500	540	10	10	11	10.3333
PSBK-1	121	121	119	120.333	141	143	140	141.333	9.1	7.2	8.8	8.36667	10.5	9.9	9.7	10.0333	1340	1250	1340	1310	550	630	570	583.333	450	500	500	483.333	12	13	10	11.6667
GPMT-100	38	37	35	36.6667	56	59	59	58	6.5	7.2	7.2	6.96667	7.2	6.5	8.2	7.3	380	340	300	340	210	190	170	190	150	130	130	136.667	12	9	7	9.33333
FIRST GROUP	45	45	46	45.3333	72	75	75	74	5.1	7.2	4.2	5.5	6.2	6.2	5.7	6.03333	220	245	270	245	110	115	140	121.667	80	85	100	88.3333	8	10	10	9.33333
